# Supplementary material for: Bidirectional Relationship between HIV/HBV Infection and Comorbid Depression and/or Anxiety: A Systematic Review on Shared Biological Mechanisms
Source: J Pers Med. 2023 Dec 5;13(12):1689. doi: 10.3390/jpm13121689 (PMC10744606; doi:10.3390/jpm13121689)
Supplement: Supplementary file 1 [file jpm-13-01689-s001.zip]

Archive with 3 entries (3 files):
- jpm-2738031-Supplementary Figure S1-PRISMA_2020_flow_diagram_new_SRs_v1 (2) (1).pdf
- jpm-2738031-Supplementary File S1-checklist.pdf
- jpm-2738031-Supplementary Tables S1 and S2.pdf
